# Supplementary material for: The effect of pegbovigrastim on circulating neutrophil count in dairy cattle: A randomized controlled trial
Source: PLoS One. 2018 Jun 28;13(6):e0198701. doi: 10.1371/journal.pone.0198701 (PMC6023130; doi:10.1371/journal.pone.0198701)
Supplement: S1 Dataset — (CSV) [file pone.0198701.s001.csv]

cow_id	Farm	Parity	treatment	Sample_day	BCS	NeutrophilCount	WhiteCellCount	RedCellCount(RBC)	Lymphocytes	Monocytes	Eosinophils	Basophils	Treatment to Calving(d)
78	B	1	PEG	-7	4	5.8	9.5	7.2	2.95	0.57	0.19		4
78	B	1	PEG	-6	4	21	25	7.3	2.5	1	0.25	0.25	4
78	B	1	PEG	0	4	23.52	28	6.4	3.36	0.56	0.28	0.28	4
78	B	1	PEG	1	4	36.21	42.6	6.4	1.7	3.41	0.43	0.85	4
78	B	1	PEG	7	4	14.53	17.5	5.5	2.1	0.7	0.18		4
78	B	1	PEG	21	4	4.81	8.9	5.6	3.12	0.62	0.27		4
112	B	1	Saline	-7	3.75	5.51	10.4	7.4	3.85	0.52	0.42	0.1	4
112	B	1	Saline	-6	3.75	5.6	10	7	3.4	0.7	0.3		4
112	B	1	Saline	0	3.75	5.49	9.8	7.4	3.14	0.78	0.39		4
112	B	1	Saline	1	3.75	6.27	11	6.8	3.63	0.77	0.22	0.11	4
112	B	1	Saline	7	3.75	2.81	7.6	6.7	3.8	0.61	0.3	0.08	4
112	B	1	Saline	21	3.75	3.42	9	6.8	4.14	0.81	0.54	0.09	4
114	B	1	PEG	-7	3.5	4.68	9	6.6	3.33	0.63	0.27	0.09	6
114	B	1	PEG	-6	3.5	22.79	8.9	7.8	0.89	0.45	0.09		6
114	B	1	PEG	0	3.5	14.48	19.3	7.2	3.67	0.77	0.19	0.19	6
114	B	1	PEG	1	3.5	52.24	58.7	6.8	4.7	0.59	0	1.17	6
114	B	1	PEG	7	3.5	12.21	16.5	6.4	3.47	0.66	0.17		6
114	B	1	PEG	21	3.5	3.77	7.7	6.3	3	0.62	0.23	0.08	6
3113	S	1	PEG	-7	3.75	3.66	8.5	6.5	3.83	0.34	0.68		6
3113	S	1	PEG	-6	3.75	26.06	30.3	6.7	2.42	0.91	0.61	0.3	6
3113	S	1	PEG	0	3.75	30.26	35.6	7.3	3.92	0.71	0.36	0.36	6
3113	S	1	PEG	1	3.75	21.36	28.1	6.7	5.34	0.56	0.56	0.28	6
3113	S	1	PEG	7	3.75	14.27	17.4	6.3	2.44	0.7			6
3113	S	1	PEG	21	3.75	4.84	10.3	6.3	4.33	0.82	0.21		6
3118	S	1	Saline	-7	4	5.02	8.8	6.9	2.82	0.62	0.26	0.09	6
3118	S	1	Saline	-6	4	4.46	8.1	6.8	3	0.41	0.24	0.08	6
3118	S	1	Saline	0	4	6.23	8.3	6.1	1.41	0.42	0.25	0	6
3118	S	1	Saline	1	4	6.23	9.3	6.8	1.95	0.65	0.37	0.09	6
3118	S	1	Saline	7	4	4.16	6.6	6	1.65	0.59	0.13	0.07	6
3118	S	1	Saline	21	4	3.1	6.6	6.5	2.9	0.33	0.26		6
3123	S	1	PEG	-7	3.5	4.69	9.2	7.7	3.68	0.55	0.28		9
3123	S	1	PEG	-6	3.5	23.13	26.9	7.3	2.69	0.54	0.27	0.27	9
3123	S	1	PEG	0	3.5	19.76	24.1	6.7	3.13	0.48	0.24	0.24	9
3123	S	1	PEG	1	3.5	59.97	65.9	6.2	2.64	1.32		1.98	9
3123	S	1	PEG	7	3.5	2.3	5.9	6.1	3.19	0.24	0.12	0.06	9
3123	S	1	PEG	21	3.5	3.06	6.5	5.4	2.73	0.59	0.13		9
3127	S	1	Saline	-7	3.75	4.4	8.3	7.1	2.82	0.75	0.25	0.08	8
3127	S	1	Saline	-6	3.75	4.51	8.2	7	2.62	0.74	0.25	0.08	8
3127	S	1	Saline	0	3.75	3.23	6.6	7.6	2.77	0.33	0.2	0.07	8
3127	S	1	Saline	1	3.75	1.28	4	6.8	2.2	0.44	0.08	0.04	8
3127	S	1	Saline	7	3.75	1.01	4.8	6.4	3.17	0.48	0.1	0.05	8
3127	S	1	Saline	21	3.75	5.2	8	6.3	1.84	0.72	0.16	0.08	8
3129	S	1	PEG	-7	3.75	3.78	8.4	7.3	3.7	0.42	0.42	0.08	8
3129	S	1	PEG	-6	3.75	18.06	22.3	7.9	3.12	0.67	0.45	0.22	8
3129	S	1	PEG	0	3.75	24.65	27.7	8.2	2.49	0.55			8
3129	S	1	PEG	1	3.75	34.69	36.9	7.2	1.11	0.37	0.37	0.74	8
3129	S	1	PEG	7	3.75	9.11	13.2	6.8	3.04	0.92		0.13	8
3129	S	1	PEG	21	3.75	2.31	6.8	5.5	3.6	0.54	0.27	0.07	8
3133	S	1	PEG	-7	3.5	3.6	7.2	6.4	2.88	0.43	0.29		8
3133	S	1	PEG	-6	3.5	17.22	20.5	6.5	2.05	0.62	0.41	0.21	8
3133	S	1	PEG	0	3.5	10.12	11.9	7.5	1.55	0.12	0.12		8
3133	S	1	PEG	1	3.5	52.64	56.6	6.7	2.26	0.57		1.13	8
3133	S	1	PEG	7	3.5	18.68	20.3	5.9	0.61	0.61	0.2	0.2	8
3133	S	1	PEG	21	3.5	4.88	9.2	6.2	3.13	0.83	0.28	0.09	8
3134	S	1	Saline	-7	3.25	3.52	8.8	5.9	4.49	0.44	0.35	0	7
3134	S	1	Saline	-6	3.25	3.72	9.3	6.2	4.65	0.56	0.37	0.09	7
3134	S	1	Saline	0	3.25	4.92	8.2	6	2.79	0.25	0.25	0	7
3134	S	1	Saline	1	3.25	1.86	5.3	5.8	2.65	0.53	0.21	0.05	7
3134	S	1	Saline	7	3.25	1.08	4.9	5.3	3.19	0.54	0.05	0.05	7
3134	S	1	Saline	21	3.25	3.41	7.1	5.4	2.91	0.71	0.07		7
4721	B	1	Saline	-7	3.5	4.26	8.7	7.4	3.92	0.35	0.09	0.09	5
4721	B	1	Saline	-6	3.5	4.4	8	6.9	2.88	0.56	0.08	0.08	5
4721	B	1	Saline	0	3.5	6.36	10.1	7.4	3.13	0.3	0.2	0.1	5
4721	B	1	Saline	1	3.5	2	5	6.9	2	0.95	0.05		5
4721	B	1	Saline	7	3.5	3.74	7.8	7.5	3.28	0.62	0.08	0.08	5
4721	B	1	Saline	21	3.5	3.18	7.4	7.3	3.33	0.74	0.07	0.07	5
4760	B	1	PEG	-7	3.5	3.89	8.1	6.8	3.24	0.24	0.65	0.08	5
4760	B	1	PEG	-6	3.5	15.48	19.6	6.5	2.74	0.78	0.39	0.2	5
4760	B	1	PEG	0	3.5	14.38	18.2	7	2.91	0.55	0.18	0.18	5
4760	B	1	PEG	1	3.5	27.56	33.2	6.8	3.65	1	0.33	0.66	5
4760	B	1	PEG	7	3.5	66.12	71.1	6	2.13	0	0	2.84	5
4760	B	1	PEG	21	3.5	7.85	10.9	5.7	1.85	0.76	0.33	0.11	5
4763	B	1	PEG	-7	3.5	5.34	9.7	7.3	3.78	0.29	0.19	0.1	6
4763	B	1	PEG	-6	3.5	25.85	27.8	6.4	0.56	0.56	0.28	0.28	6
4763	B	1	PEG	0	3.5	13.87	19	7.3	3.61	1.14	0.19	0.19	6
4763	B	1	PEG	1	3.5	53.28	59.2	6.6	1.78	1.18	0.59	2.37	6
4763	B	1	PEG	7	3.5	21.07	22.9	6.4	1.37	0.46			6
4763	B	1	PEG	21	3.5	8.42	12.2	5.8	2.93	0.61	0.24	0	6
4773	B	1	PEG	-7	3.5	5	10.2	6.6	4.28	0.41	0.41	0.1	11
4773	B	1	PEG	-6	3.5	28.74	30.9	6.6	0.31	0.93	0.62	0.31	11
4773	B	1	PEG	0	3.5	22.18	25.2	6.9	2.52	0.5			11
4773	B	1	PEG	1	3.5	78.68	84.6	6.4	1.69	0.85	0	3.38	11
4773	B	1	PEG	7	3.5	25.26	30.8	6	4.31	0.62	0.31	0.31	11
4773	B	1	PEG	21	3.5	9.66	14	5.7	3.64	0.42	0.14	0.14	11
4778	B	1	PEG	-7	3.75	5.88	9.8	6.6	2.84	0.49	0.59		4
4778	B	1	PEG	-6	3.75	23.86	28.4	5.9	2.84	0.85	0.57	0.28	4
4778	B	1	PEG	0	3.75	15.92	18.3	6.3	1.65	0.37	0.18	0.18	4
4778	B	1	PEG	1	3.75	11.32	15.5	6.5	2.64	1.09	0.31	0.16	4
4778	B	1	PEG	7	3.75	7.66	11.6	6	3.13	0.46	0.35		4
4778	B	1	PEG	21	3.75	6.1	10.7	5.9	3.64	0.54	0.32	0.11	4
2858	S	2	Saline	-7	3.5	2.96	5.8	6.4	2.03	0.58	0.23	0.06	8
2858	S	2	Saline	-6	3.5	2.73	5.8	5.4	2.44	0.41	0.23		8
2858	S	2	Saline	0	3.5	8.69	11	6.6	1.76	0.33	0.11	0.11	8
2858	S	2	Saline	1	3.5	2.04	5.1	6.3	2.14	0.71	0.15	0.05	8
2858	S	2	Saline	7	3.5	2.21	4.9	5.8	2.16	0.44	0.05	0.05	8
2858	S	2	Saline	21	3.5	4.56	6.8	5.6	1.5	0.54	0.14	0.07	8
2933	S	2	Saline	-7	3.25	4.02	7.3	6.9	2.56	0.44	0.15	0.15	7
2933	S	2	Saline	-6	3.25	4.07	6.9	6.6	2.14	0.48	0.14	0.07	7
2933	S	2	Saline	0	3.25	9.8	11.4	7.5	1.14	0.34	0.11		7
2933	S	2	Saline	1	3.25	5.33	8.2	6.7	2.54	0.25	0.08		7
2933	S	2	Saline	7	3.25	2.4	4.8	6.6	1.97	0.29	0.1	0.05	7
2933	S	2	Saline	21	3.25	13.06	14.2	6.1	0.43	0.43	0.28		7
2614	S	2	PEG	-7	4.5	3.18	5.3	6.1	1.43	0.42	0.21	0.05	7
2614	S	2	PEG	-6	4.5	16.29	18.1	6.4	0.91	0.54	0.36		7
2614	S	2	PEG	0	4.5	11.26	13.9	6.1	1.95	0.56	0.14	0	7
2614	S	2	PEG	1	4.5	37.86	41.6	5.5	1.66	1.25	0	0.83	7
2614	S	2	PEG	7	4.5	3.19	5.6	4.4	1.51	0.56	0.34		7
2614	S	2	PEG	21	4.5	3.19	5.6	4.4	1.79	0.56	0.06		7
2665	S	2	Saline	-7	4	3.73	6.9	7.4	2.42	0.28	0.41	0.07	7
2665	S	2	Saline	-6	4	3.91	6.3	6.8	1.51	0.5	0.32	0.06	7
2665	S	2	Saline	0	4	6.72	9.2	7.2	1.75	0.64	0.09		7
2665	S	2	Saline	1	4	3.42	6	7.1	1.74	0.6	0.18	0.06	7
2665	S	2	Saline	7	4	2.02	4.3	6.6	1.72	0.43	0.13		7
2665	S	2	Saline	21	4	2.74	5.6	5.8	2.35	0.34	0.11	0.06	7
2680	S	2	Saline	-7	4	2.45	5.7	6	2.45	0.29	0.46	0.06	10
2680	S	2	Saline	-6	4	2.71	6.3	6.6	2.96	0.32	0.25	0.06	10
2680	S	2	Saline	0	4	4.9	7.2	6.6	1.73	0.5	0.07		10
2680	S	2	Saline	1	4	2.66	5.9	6.9	2.54	0.53	0.18		10
2680	S	2	Saline	7	4	2.96	6.3	6.7	2.77	0.5	0.06		10
2680	S	2	Saline	21	4	2.52	6	6.1	2.76	0.54	0.12	0.06	10
3871	B	2	Saline	-7	3.5	7	10	6	2.1	0.6	0.2	0.1	5
3871	B	2	Saline	-6	3.5	5.58	9	6	1.98	0.99	0.36	0.09	5
3871	B	2	Saline	0	3.5	4.95	10.1	5.6	4.24	0.61	0.2	0.1	5
3871	B	2	Saline	1	3.5	1.29	5.6	5.4	3.3	0.78	0.17	0.06	5
3871	B	2	Saline	7	3.5	1.29	5.6	5.3	3.53	0.34	0.34	0.06	5
3871	B	2	Saline	21	3.5	2.48	7.3	4.9	2.85	0.58	1.31	0.07	5
3959	B	2	Saline	-7	2.75	2.22	7.4	6.6	4.66	0.3	0.15	0.07	5
3959	B	2	Saline	-6	2.75	3.08	8.1	6.4	4.13	0.57	0.24	0.08	5
3959	B	2	Saline	0	2.75	7.26	12.1	6.8	3.87	0.48	0.24	0.12	5
3959	B	2	Saline	1	2.75	3.44	8.4	6.8	3.86	0.76	0.25	0.08	5
3959	B	2	Saline	7	2.75	2.18	6.4	6.8	3.52	0.58	0.06	0.06	5
3959	B	2	Saline	21	2.75	1.95	7.5	6.6	4.8	0.53	0.15	0.08	5
4037	B	2	PEG	-7	3.75	4.72	8	6.8	2.48	0.48	0.24	0.08	4
4037	B	2	PEG	-6	3.75	16.6	19.3	6.8	2.12	0.39	0.19		4
4037	B	2	PEG	0	3.75	16.21	19.3	6.6	1.54	1.16	0.19	0.19	4
4037	B	2	PEG	1	3.75	9.63	12.5	6.3	1.88	0.75	0.13	0.13	4
4037	B	2	PEG	7	3.75	2.79	6.2	6.6	2.85	0.43	0.06	0.06	4
4037	B	2	PEG	21	3.75	3.77	7.7	5.2	3.23	0.54	0.15		4
2310	S	2	PEG	-7	4.25	5.04	7.2	6.3	1.37	0.58	0.22	0	6
2310	S	2	PEG	-6	4.25	16.2	18	5.9	0.72	0.9	0.18	0	6
2310	S	2	PEG	0	4.25	22.2	24.4	6	0.73	0.98	0.24	0.24	6
2310	S	2	PEG	1	4.25	28.42	32.3	5.9	1.94	1.29	0.32	0.32	6
2310	S	2	PEG	7	4.25	6.72	8.4	5.2	1.26	0.42			6
2310	S	2	PEG	21	4.25	2.8	4.3	4.6	1.08	0.26	0.13	0.04	6
2459	S	2	PEG	-7	5	3.3	6	5.4	1.8	0.36	0.54	0	8
2459	S	2	PEG	-6	5	17.76	19.3	5.8	0.58	0.58	0.39		8
2459	S	2	PEG	0	5	17.72	20.6	6.5	2.27	0.41	0.21		8
2459	S	2	PEG	1	5	25.56	26.9	5.7	0.54	0.27	0.27	0.27	8
2459	S	2	PEG	7	5	6.89	8.3	5.2	0.83	0.42	0.17		8
2459	S	2	PEG	21	5	4.15	6.8	4.9	2.04	0.48	0.14		8
2536	S	2	PEG	-7	3.5	3.91	7.1	6.5	2.34	0.36	0.43	0.07	7
2536	S	2	PEG	-6	3.5	13.26	15.6	6.4	1.72	0.16	0.31	0.16	7
2536	S	2	PEG	0	3.5	18.7	22	6.8	2.42	0.44	0.22	0.22	7
2536	S	2	PEG	1	3.5	48.55	52.2	6.2	2.09	0.52	0.52	0.52	7
2536	S	2	PEG	7	3.5	10.3	13.2	6.3	2.11	0.26	0.53	0.13	7
2536	S	2	PEG	21	3.5	2.86	5.6	5.6	1.74	0.34	0.67		7
3410	B	2	Saline	-7	3.5	4.31	7.7	5.7	2.54	0.62	0.15	0.08	6
3410	B	2	Saline	-6	3.5	4.41	7	5.8	1.61	0.7	0.21	0.07	6
3410	B	2	Saline	0	3.5	6.49	9.4	5.6	2.26	0.56	0.09		6
3410	B	2	Saline	1	3.5	4.48	7.6	5.5	2.05	0.99	0.08		6
3410	B	2	Saline	7	3.5	1.25	4.8	5.3	2.78	0.38	0.34	0.05	6
3410	B	2	Saline	21	3.5	2.25	5	4.5	2.15	0.45	0.05	0.05	6
2113	S	2	PEG	-7	3.5	5.43	8.9	6.7	2.58	0.62	0.18	0.09	9
2113	S	2	PEG	-6	3.5	17.02	18.7	6.6	0.75	0.37	0.37	0.19	9
2113	S	2	PEG	0	3.5	21.47	22.6	7.4	0.45	0.45	0	0.23	9
2113	S	2	PEG	1	3.5	32.3	36.7	6.6	2.94	1.1	0	0.37	9
2113	S	2	PEG	7	3.5	13.92	16	6.7	1.44	0.48	0.16		9
2113	S	2	PEG	21	4	6.24	9.6	6.3	2.5	0.67	0.1	0.1	9
2293	S	2	PEG	-7	4	2.86	5.1	6.4	1.02	0.46	0.71	0.05	7
2293	S	2	PEG	-6	4	9.37	10.9	5.7	0.65	0.55	0.22	0.11	7
2293	S	2	PEG	0	4	7.43	9.9	6.4	1.98	0.4	0.1		7
2293	S	2	PEG	1	4	31.58	34.7	6	2.08	0.69		0.35	7
2293	S	2	PEG	7	4	12.44	14.3	5.5	1.43	0.43			7
2293	S	2	PEG	21	4	3.36	5.7	5.6	1.6	0.51	0.17	0.06	7
2334	S	2	Saline	-7	4.25	3.66	6	5.7	1.38	0.66	0.3		3
2334	S	2	Saline	-6	4.25	3.96	6	6.4	1.14	0.66	0.24		3
2334	S	2	Saline	0	4.25	7.48	8.9	7	0.62	0.71	0.09		3
2334	S	2	Saline	1	4.25	4.25	7.2	6	1.94	0.79	0.14		3
2334	S	2	Saline	7	4.25	1.66	3.6	5.9	1.3	0.5	0.11	0.04	3
2334	S	2	Saline	21	4.25	3.15	5	5	1.15	0.55	0.15		3
3163	B	2	Saline	-7	4	4.03	6.2	6.6	1.61	0.31	0.25	0	5
3163	B	2	Saline	-6	4	3.66	6.2	6.8	1.8	0.37	0.37		5
3163	B	2	Saline	0	4	4.27	7	6.6	2.03	0.28	0.42	0	5
3163	B	2	Saline	1	4	3.12	5.2	5.8	1.35	0.36	0.36		5
3163	B	2	Saline	7	4	2.74	4.9	6.5	1.57	0.25	0.25	0.05	5
3163	B	2	Saline	21	4	1.68	4	6	1.72	0.32	0.24	0.04	5
3193	B	2	PEG	-7	4.25	4.62	8.1	6.6	2.75	0.49	0.24	0.08	7
3193	B	2	PEG	-6	4.25	14.38	18.2	5.9	2.91	0.73	0.18		7
3193	B	2	PEG	0	4.25	11.04	13.8	5.7	2.07	0.41	0.14	0.14	7
3193	B	2	PEG	1	4.25	30.53	34.3	5.5	2.74	0.69		0.34	7
3193	B	2	PEG	7	4.25	12.17	15.4	4.2	2.77	0.46			7
3193	B	2	PEG	21	4.25	4.08	8	4.7	3.2	0.4	0.32		7
3307	B	2	Saline	-7	3.5	4.23	7.3	6	2.19	0.58	0.22	0.07	5
3307	B	2	Saline	-6	3.5	3.71	5.7	5.5	1.43	0.23	0.29	0.06	5
3307	B	2	Saline	0	3.5	2.99	6.1	5.2	2.5	0.43	0.12	0	5
3307	B	2	Saline	1	3.5	1.78	4.8	5.8	2.11	0.67	0.19	0.05	5
3307	B	2	Saline	7	3.5	2.16	4.5	5.3	1.85	0.45	0.05		5
3307	B	2	Saline	21	3.5	2.62	6.4	5.2	2.24	0.45	1.02	0.06	5
1826	S	2	Saline	-7	2.75	2.66	5.9	5.7	2.48	0.41	0.3	0.06	10
1826	S	2	Saline	-6	2.75	2.85	5.7	5.4	2	0.57	0.23	0.06	10
1826	S	2	Saline	0	2.75	7.51	9.5	6.2	0.86	1.05	0.1		10
1826	S	2	Saline	1	2.75	6.73	10.2	6.5	2.65	0.61	0.31		10
1826	S	2	Saline	7	2.75	1.98	4.6	5.7	2.21	0.28	0.14		10
1826	S	2	Saline	21	2.75	2.5	5.1	4.9	1.84	0.56	0.15	0.05	10
